# Supplementary material for: Stuck in Time: Negative Income Shock Constricts the Temporal Window of Valuation Spanning the Future and the Past
Source: PLoS One. 2016 Sep 15;11(9):e0163051. doi: 10.1371/journal.pone.0163051 (PMC5025165; doi:10.1371/journal.pone.0163051)
Supplement: S1 Dataset — (CSV) [file pone.0163051.s001.csv]

subject_id	scenario	framing_effect	emotion	age	income	gender	employment	student_status	vtrecruit	Future,Gain Order	Future. Loses Order	Past. Gains Order	Past, Loses Order	Future,Gain ln(k)	Future. Loses ln(k)	Past. Gains Order ln(k)	Past, Loses Order ln(k)
A1015EI76K26I3	negative	nonzero	3	27	20000	2	3	3	0	1	3	2	4	0.188982237	0.40824829	2.309401077	0.023229526
A106A9NTZOBCZE	negative	nonzero	6	18	40000	1	6	1	0	4	2	3	1	0.006705787	0.039551962	0.006705787	0.023229526
A10DDQNSQG3JOA	negative	nonzero	3	33	75000	2	4	3	0	2	4	1	3	0.023229526	0.009483414	0.039551962	0.08247861
A11FAGZL0KWEDW	negative	nonzero	3	27	17000	1	1	3	0	3	1	4	2	0.006705787	0.039551962	0.039551962	0.116642369
A11FL8R0BLL389	negative	nonzero	3	31	200000	1	1	3	0	3	1	4	2	0.058321184	0.08247861	1.414213562	24
A13JDX06ZXN4KJ	negative	nonzero	1	38	72000	2	4	1	0	1	3	2	4	0.013411573	0.000129064	0.013411573	0.039551962
A14Y6KQ02JXBU3	negative	nonzero	6	27	65000	1	1	3	0	1	3	2	4	0.006705787	0.003353031	0.004741707	0.001935953
A15A09BRS1Q8W0	negative	nonzero	4	27	10000	1	3	3	0	3	1	4	2	0.023229526	0.013411573	0.577350269	0.058321184
A183HI4ZV77GJU	negative	nonzero	2	46	69000	1	1	3	0	3	1	4	2	0.001935953	0.000790349	0.058321184	0.001935953
A184KIOUPMO2HX	negative	nonzero	2	25	45000	1	1	3	0	3	1	4	2	0.001117723	0.003353031	0.001117723	0.003353031
A1A8A4W7MZFOV6	negative	nonzero	3	33	55000	2	1	3	0	2	4	1	3	0.023229526	0.009483414	0.023229526	0.08247861
A1AF8W1Q93TODD	negative	nonzero	3	23	14000	2	2	1	0	2	4	1	3	0.00011	0.000129064	0.00011	0.000129064
A1CTLGV048063C	negative	nonzero	3	20	10000	1	6	1	0	4	2	3	1	0.001935953	0.039551962	0.004741707	0.000790349
A1DBUZUY6NGUR	negative	nonzero	2	25	10000	1	2	3	0	2	4	1	3	0.003353031	0.000790349	0.001935953	0.000790349
A1E9IO2W1ZN36	negative	nonzero	3	24	45000	1	1	3	0	2	4	1	3	0.013411573	0.003353031	0.013411573	0.000186287
A1H5PTTNCDDA8O	negative	nonzero	1	19	30000	1	6	1	0	3	1	4	2	0.009483414	0.006705787	0.001935953	0.000129064
A1J28HMP0KZ0HL	negative	nonzero	4	58	45000	2	2	3	0	4	2	3	1	0.023229526	0.009483414	0.039551962	0.08247861
A1JAHE0E0QTTTO	negative	nonzero	3	29	17000	1	1	3	0	2	4	1	3	0.023229526	0.013411573	1.414213562	0.08247861
A1KX0MPSHBMRB9	negative	nonzero	5	32	25000	2	2	3	0	3	1	4	2	0.006705787	0.023229526	0.023229526	0.039551962
A1MDHE4VX62YCU	negative	nonzero	4	32	28000	1	1	3	0	3	1	4	2	0.013411573	0.08247861	0.009483414	0.08247861
A1O1DTYWRD9NIZ	negative	nonzero	2	19	35000	1	6	1	0	3	1	4	2	0.023229526	0.000129064	0.023229526	0.000186287
A1O9SH3F1YX8MJ	negative	nonzero	5	29	75000	1	1	3	0	1	3	2	4	0.001935953	0.000432892	0.006705787	0.000279431
A1QRCJFX76DELI	negative	nonzero	5	18	100000	1	6	1	0	3	1	4	2	0.006705787	0.000790349	0.023229526	2.309401077
A1SFABJ4NX5DFY	negative	nonzero	4	20	20000	2	4	3	0	1	3	2	4	0.058321184	0.023229526	1.414213562	16.97056275
A1TRSMI03LCBMA	negative	nonzero	4	18	80000	2	6	1	0	3	1	4	2	0.006705787	0.006705787	0.039551962	0.004741707
A1UW7VS5OATQF2	negative	nonzero	3	31	100000	1	1	3	0	1	3	2	4	0.013411573	0.003353031	0.058321184	0.013411573
A1XKQJXKBK7CLJ	negative	nonzero	2	30	90000	1	1	3	0	4	2	3	1	0.058321184	0.039551962	0.058321184	0.40824829
A1XLSHGIE8DRF0	negative	nonzero	3	32	61000	1	1	3	0	4	2	3	1	0.004741707	0.001117723	0.001117723	0.08247861
A1ZSGXBS2GNLT7	negative	nonzero	3	20	65000	1	6	1	0	2	4	1	3	0.058321184	0.058321184	0.006705787	0.058321184
A2085U92JXPZZR	negative	nonzero	3	30	100000	2	3	3	0	4	2	3	1	0.023229526	0.009483414	0.023229526	0.058321184
A22CF8BF9YQND7	negative	nonzero	2	27	45000	1	1	3	0	3	1	4	2	0.08247861	0.004741707	0.013411573	0.004741707
A22Y3ATP4SKTBZ	negative	nonzero	3	19	24000	2	6	1	0	4	2	3	1	0.006705787	0.001935953	0.006705787	0.000186287
A231ZXYHPSNUJQ	negative	nonzero	1	31	45000	2	4	3	0	2	4	1	3	0.006705787	0.000129064	0.004741707	24
A25F2XAZLXUKO6	negative	nonzero	2	1983	18000	1	4	3	0	2	4	1	3	0.023229526	0.023229526	0.039551962	2.309401077
A25NAP4GG4LFLS	negative	nonzero	2	26	14000	1	2	2	0	1	3	2	4	0.023229526	0.000790349	0.116642369	0.188982237
A25TAGGUVLIHSR	negative	nonzero	3	54	50000	1	1	3	0	2	4	1	3	0.039551962	0.000790349	0.039551962	2.309401077
A2AKY30I5HNVVS	negative	nonzero	1	21	99000	1	1	3	0	2	4	1	3	0.013411573	0.039551962	0.023229526	0.023229526
A2B1D1RC563GIK	negative	nonzero	1	29	80000	1	1	3	0	4	2	3	1	0.039551962	0.039551962	0.039551962	24
A2DHHL9G259JGH	negative	nonzero	2	21	70000	2	6	1	0	4	2	3	1	0.188982237	0.013411573	0.577350269	0.816496581
A2E3TO92MCQ9XU	negative	nonzero	2	34	60000	1	1	3	0	2	4	1	3	0.003353031	0.00011	0.006705787	0.08247861
A2GBMJ40V4E76Z	negative	nonzero	2	33	55000	1	3	3	0	4	2	3	1	0.013411573	0.000186287	0.001935953	0.004741707
A2IASXMEJ90PQY	negative	nonzero	3	35	51000	2	4	3	0	1	3	2	4	0.058321184	0.000129064	0.023229526	0.08247861
A2IZ2W58WQXPKH	negative	nonzero	3	26	40000	1	2	3	0	2	4	1	3	0.039551962	0.039551962	0.039551962	0.039551962
A2KVAZ7FH5KM8E	negative	nonzero	1	34	42000	1	2	1	0	2	4	1	3	0.039551962	0.08247861	0.039551962	0.40824829
A2M5VW97GIYLHB	negative	nonzero	4	23	35000	2	1	3	0	3	1	4	2	0.023229526	0.023229526	0.039551962	0.058321184
A2N3ZIA9J9R5S9	negative	nonzero	5	30	102000	1	1	2	0	1	3	2	4	0.058321184	0.08247861	0.116642369	0.40824829
A2NPNKSW89BODS	negative	nonzero	1	21	10000	1	6	1	0	3	1	4	2	0.004741707	0.000432892	0.188982237	0.000186287
A2OWVYIPSQB0QP	negative	nonzero	1	26	20000	2	6	1	0	4	2	3	1	0.023229526	0.039551962	0.013411573	0.023229526
A2P307R2TVMJFG	negative	nonzero	4	22	10000	1	4	3	0	3	1	4	2	0.006705787	0.001117723	0.039551962	0.000790349
A2PNW21XI9Z7VL	negative	nonzero	2	21	70000	1	6	1	0	1	3	2	4	0.013411573	0.000186287	0.058321184	0.000129064
A2PRCR5SXD6B7X	negative	nonzero	3	22	0	1	4	3	0	2	4	1	3	0.013411573	0.000790349	0.006705787	0.058321184
A2PVGP0VBGJEHY	negative	nonzero	1	32	40000	1	4	3	0	2	4	1	3	0.116642369	0.013411573	0.116642369	0.023229526
A2QQKVIN9R45N6	negative	nonzero	3	31	49000	2	3	3	0	2	4	1	3	0.116642369	0.023229526	0.039551962	0.058321184
A2RVKQ541U9VGP	negative	nonzero	1	25	45000	1	1	3	0	4	2	3	1	0.023229526	0.116642369	0.039551962	0.116642369
A2SWJ2C2YOUGRF	negative	nonzero	2	24	50000	1	1	3	0	1	3	2	4	0.000790349	0.00011	0.009483414	0.001935953
A2TVG2HLMKVMSL	negative	nonzero	3	31	54000	1	1	3	0	1	3	2	4	0.023229526	0.013411573	0.039551962	0.039551962
A2USD3XJ7TU9Y7	negative	nonzero	2	30	20000	1	4	3	0	4	2	3	1	0.288675135	0.023229526	0.288675135	0.816496581
A2XC6HDW19I1QF	negative	nonzero	2	28	73000	1	1	3	0	1	3	2	4	0.188982237	0.08247861	0.188982237	24
A2YTOX7SEDJ1TC	negative	nonzero	4	25	35000	2	1	3	0	2	4	1	3	0.004741707	0.000129064	0.000612202	0.009483414
A31B9WD3BVUOSE	negative	nonzero	4	23	150000	1	6	1	0	1	3	2	4	0.023229526	0.003353031	0.058321184	0.08247861
A3292UB6BZWMDB	negative	nonzero	3	20	120000	1	6	1	0	4	2	3	1	0.188982237	0.116642369	1.414213562	0.116642369
A34DWBBWZRLO1X	negative	nonzero	2	52	120000	2	2	3	0	3	1	4	2	0.006705787	0.004741707	0.013411573	0.000790349
A34EIFW96FI4WW	negative	nonzero	5	27	50000	1	6	1	0	1	3	2	4	0.188982237	0.003353031	0.013411573	0.004741707
A34Y07WLRXLWXO	negative	nonzero	3	23	25000	1	1	3	0	2	4	1	3	0.023229526	0.000790349	0.058321184	0.08247861
A391E658TM2WAC	negative	nonzero	3	31	55000	1	1	3	0	3	1	4	2	0.006705787	0.001117723	0.006705787	0.004741707
A39U6HU3EDH5YF	negative	nonzero	3	19	30000	1	4	3	0	2	4	1	3	0.039551962	0.08247861	0.188982237	0.08247861
A3EYWJCIO1MG9W	negative	nonzero	4	24	50000	1	4	3	0	4	2	3	1	0.004741707	0.001935953	0.004741707	0.001935953
A3F6SDO4GYBE4Y	negative	nonzero	5	34	52000	2	3	3	0	3	1	4	2	0.001117723	0.000790349	0.013411573	3.265986324
A3FHB2BC7J3UXZ	negative	nonzero	2	23	24999	1	4	3	0	2	4	1	3	0.188982237	0.08247861	0.001117723	0.000790349
A3GOAKSSJAAL9C	negative	nonzero	2	23	90000	2	6	1	0	4	2	3	1	0.013411573	0.004741707	0.009483414	0.40824829
A3H5OONJQWTSW5	negative	nonzero	3	53	79000	2	5	3	0	4	2	3	1	0.023229526	0.039551962	0.058321184	0.08247861
A3HHDPKL3O3O7Y	negative	nonzero	2	29	50000	2	4	3	0	4	2	3	1	0.009483414	0.004741707	0.023229526	0.116642369
A3JX5WINGY8PEM	negative	nonzero	3	23	15000	1	6	2	0	3	1	4	2	0.006705787	0.001935953	0.006705787	0.08247861
A3LKHNKXRWL70Z	negative	nonzero	1	57	50000	2	3	3	0	3	1	4	2	0.001935953	0.003353031	0.003353031	0.003353031
A3NMR4EWP867YJ	negative	nonzero	1	41	25000	2	1	3	0	1	3	2	4	0.058321184	0.08247861	0.058321184	0.08247861
A3OPZD0N8PTJV3	negative	nonzero	1	26	50000	1	2	3	0	3	1	4	2	0.003353031	0.006705787	0.023229526	0.816496581
A3OTGIYF1I1W5B	negative	nonzero	2	27	36000	1	1	3	0	2	4	1	3	0.023229526	0.000432892	0.000432892	0.000129064
A3OWP3M7I9AQ44	negative	nonzero	1	27	60000	2	3	2	0	3	1	4	2	0.039551962	0.013411573	0.023229526	0.023229526
A3PTUIGFK4MQ3J	negative	nonzero	3	35	155000	2	1	3	0	4	2	3	1	0.058321184	0.003353031	0.058321184	9.797958971
A3QEAE4GJDVCJZ	negative	nonzero	3	26	26000	1	1	3	0	1	3	2	4	0.023229526	0.00011	0.006705787	0.000186287
A3RTROKHB6J9B9	negative	nonzero	2	24	52000	1	2	2	0	4	2	3	1	0.023229526	0.009483414	0.023229526	0.004741707
A3SL3AX3QKHLK5	negative	nonzero	3	24	50000	1	6	1	0	4	2	3	1	0.000790349	0.001117723	0.003353031	0.003353031
A3SPF3VR0BVIGI	negative	nonzero	3	30	55000	2	3	3	0	3	1	4	2	0.003353031	0.001935953	0.023229526	0.08247861
A3TZLB73YWLL1A	negative	nonzero	2	19	0	1	6	1	0	3	1	4	2	0.013411573	0.023229526	0.023229526	0.023229526
A5LLSZG8YCAZF	negative	nonzero	1	26	12000	2	4	3	0	3	1	4	2	0.004741707	0.000790349	0.40824829	2.309401077
A5SII0SIVOWPD	negative	nonzero	3	20	10000	2	2	3	0	3	1	4	2	0.009483414	0.001935953	0.023229526	0.000790349
A5WR6K3TM6OUM	negative	nonzero	3	26	40000	1	1	3	0	3	1	4	2	0.001117723	0.001117723	0.009483414	0.000790349
A71WYMS4JSME7	negative	nonzero	2	28	40000	1	1	3	0	3	1	4	2	0.023229526	0.013411573	0.816496581	2.309401077
A9WJCSUIMLH6Z	negative	nonzero	2	28	55000	1	6	1	0	4	2	3	1	1.414213562	0.000279431	0.00011	0.000129064
ADVZ6ZG7MEOKE	negative	nonzero	1	23	16000	2	2	3	0	1	3	2	4	0.023229526	0.08247861	0.058321184	0.058321184
AI9PHA1O9GHB	negative	nonzero	2	31	90000	2	4	3	0	3	1	4	2	0.013411573	0.001935953	0.013411573	0.001935953
AJ55TUGSGBZNU	negative	nonzero	5	20	40000	1	3	3	0	1	3	2	4	0.039551962	0.001935953	0.40824829	0.40824829
AJT7TERV8N0E2	negative	nonzero	2	28	45000	2	3	3	0	1	3	2	4	0.058321184	0.058321184	0.039551962	0.08247861
AJY6J33X1KJNP	negative	nonzero	3	25	22000	1	6	1	0	4	2	3	1	0.023229526	0.006705787	0.001117723	0.08247861
ALK8IERMYHU5J	negative	nonzero	2	32	52000	1	1	3	0	3	1	4	2	0.006705787	0.001935953	0.023229526	0.013411573
ANHA9MJ5A6S71	negative	nonzero	1	23	9000	1	6	1	0	4	2	3	1	0.006705787	0.000790349	0.001117723	0.003353031
ANRXFV5NHUVZG	negative	nonzero	5	35	46000	1	4	3	0	1	3	2	4	0.058321184	0.000129064	6.92820323	0.000129064
AO81QRI85XLIJ	negative	nonzero	6	35	72000	1	1	1	0	2	4	1	3	0.023229526	0.001935953	0.013411573	0.001935953
AOG0BC9JYJHNV	negative	nonzero	2	59	15000	2	5	3	0	2	4	1	3	0.058321184	0.08247861	0.023229526	0.000790349
APGX2WZ59OWDN	negative	nonzero	3	19	140000	2	6	1	0	2	4	1	3	0.013411573	0.009483414	0.009483414	0.039551962
ASXIEBMMWW1NE	negative	nonzero	2	52	69500	2	1	3	0	1	3	2	4	0.058321184	0.009483414	0.039551962	0.009483414
ATGF05HW5Q63J	negative	nonzero	4	28	26000	1	3	3	0	2	4	1	3	0.288675135	0.000790349	0.40824829	0.009483414
AVQGY7FCU80XP	negative	nonzero	2	36	57500	1	1	3	0	2	4	1	3	0.001117723	0.000186287	0.000432892	0.003353031
A10BK2R1UVIWZH	neutral	nonzero	6	25	95000	1	4	3	0	3	1	4	2	0.001935953	0.000129064	0.001935953	0.000129064
A10T740JW5MQDA	neutral	nonzero	6	20	5000	2	1	1	0	1	3	2	4	0.013411573	0.039551962	0.006705787	0.013411573
A11YOOX5ZN0Z9C	neutral	nonzero	4	48	6700	2	4	3	0	2	4	1	3	1.414213562	0.188982237	0.40824829	4.898979486
A12NE2TYEH25UI	neutral	nonzero	5	24	20000	2	2	1	0	1	3	2	4	0.003353031	0.000186287	0.003353031	0.003353031
A13NWVA358VG8L	neutral	nonzero	5	18	6000	1	2	1	0	3	1	4	2	0.003353031	0.004741707	0.00011	0.000129064
A1421I54656YSD	neutral	nonzero	6	37	30000	1	1	3	0	4	2	3	1	0.039551962	0.039551962	0.039551962	0.000790349
A14NQOOBQ4QBWD	neutral	nonzero	4	22	9000	1	2	3	0	1	3	2	4	0.023229526	0.000129064	0.000129064	0.000279431
A159KOV1KTDC96	neutral	nonzero	5	30	40000	1	1	2	0	3	1	4	2	0.001935953	0.000186287	0.023229526	0.023229526
A16TESTJICU76L	neutral	nonzero	4	23	1200	1	6	2	0	4	2	3	1	0.003353031	0.000790349	0.001117723	0.000790349
A175AT91CE9J73	neutral	nonzero	6	39	110000	2	3	2	0	3	1	4	2	0.003353031	0.000790349	0.003353031	0.004741707
A17J5IWS73IEAA	neutral	nonzero	5	39	25000	2	4	3	0	2	4	1	3	0.004741707	0.003353031	0.013411573	0.001935953
A18AIG4L4EEO11	neutral	nonzero	7	35	55000	2	4	3	0	2	4	1	3	0.000790349	0.000129064	0.000790349	0.000279431
A1AWGA9RT2O4Q	neutral	nonzero	6	23	0	2	6	1	0	4	2	3	1	0.000279431	0.08247861	0.000129064	0.039551962
A1EI6S0N7T9UMT	neutral	nonzero	3	25	18000	2	2	2	0	1	3	2	4	0.08247861	0.023229526	0.188982237	0.004741707
A1ET164AZEK2LI	neutral	nonzero	4	29	30000	2	2	3	0	2	4	1	3	0.023229526	0.013411573	0.08247861	0.039551962
A1GTTV4WVY08GE	neutral	nonzero	7	25	109000	1	1	3	0	1	3	2	4	0.000790349	0.000129064	0.001117723	0.000129064
A1GZO7V55FCWJW	neutral	nonzero	5	23	11000	1	2	1	0	4	2	3	1	0.006705787	0.006705787	0.000790349	0.001117723
A1HAVPMOU2M5PY	neutral	nonzero	5	20	70000	1	1	3	0	4	2	3	1	0.013411573	0.058321184	0.000279431	0.009483414
A1M852SY36DON7	neutral	nonzero	4	33	24000	1	4	3	0	2	4	1	3	0.001935953	0.000129064	0.001117723	0.08247861
A1P41JRPETOBDE	neutral	nonzero	6	19	80000	1	4	1	0	2	4	1	3	0.006705787	0.004741707	0.004741707	0.004741707
A1QTKLA4NJ5JFF	neutral	nonzero	5	26	30000	2	4	3	0	1	3	2	4	0.001117723	0.000279431	0.001117723	0.000279431
A1VGYN62PSWUKP	neutral	nonzero	7	26	40000	2	1	3	0	1	3	2	4	0.004741707	0.000790349	0.003353031	0.08247861
A1VNDJ5ZIFSHRV	neutral	nonzero	6	29	135000	1	1	3	0	2	4	1	3	0.000279431	0.023229526	0.00011	0.000129064
A1VUQT5BCJYCTV	neutral	nonzero	5	24	70000	1	4	3	0	4	2	3	1	0.001935953	0.000129064	0.001935953	0.000129064
A1Y34SF9VUZWZY	neutral	nonzero	5	20	30000	1	6	1	0	3	1	4	2	0.000279431	0.000186287	0.00011	0.000612202
A22HYHWT154XZ0	neutral	nonzero	3	29	35000	1	1	3	0	3	1	4	2	24	0.003353031	24	0.004741707
A238ZNWBCND84B	neutral	nonzero	5	32	50000	1	2	1	0	1	3	2	4	0.009483414	0.000186287	0.023229526	0.116642369
A23V486RVLMAK1	neutral	nonzero	5	29	70000	1	1	3	0	1	3	2	4	0.009483414	0.001935953	0.004741707	0.023229526
A254ISH2VOKFVD	neutral	nonzero	4	40	34000	2	3	3	0	4	2	3	1	0.023229526	0.039551962	0.023229526	0.40824829
A2658LN9LNAR1D	neutral	nonzero	6	31	80000	2	1	3	0	2	4	1	3	0.023229526	0.039551962	0.08247861	0.039551962
A26IN9KYYBGFBX	neutral	nonzero	6	33	47000	2	1	1	0	1	3	2	4	0.001117723	0.000129064	0.40824829	0.013411573
A26T2MU0ISE4S8	neutral	nonzero	4	31	40000	1	6	1	0	1	3	2	4	0.000790349	0.000790349	0.003353031	0.001935953
A27MJOV91GA8R3	neutral	nonzero	5	26	20001	1	1	3	0	2	4	1	3	0.00011	0.000129064	0.00011	0.000129064
A28GFHKC2CVH5Y	neutral	nonzero	5	34	75000	2	3	3	0	2	4	1	3	0.003353031	0.039551962	0.003353031	0.000790349
A28QXO71D8O9WV	neutral	nonzero	6	27	35000	1	1	3	0	2	4	1	3	0.009483414	0.039551962	0.000790349	0.001935953
A29PHPO36TF7R1	neutral	nonzero	6	20	15000	1	6	1	0	3	1	4	2	0.001117723	0.000612202	0.001935953	0.116642369
A29ZS28S4YZNP	neutral	nonzero	5	20	50000	1	6	1	0	1	3	2	4	0.000279431	0.000129064	0.00011	0.00011
A2B5NDC8Q5WXWM	neutral	nonzero	4	30	63000	2	2	3	0	1	3	2	4	0.001935953	0.000129064	0.000432892	0.000129064
A2BAE0OQRENIOS	neutral	nonzero	5	25	11000	1	4	3	0	2	4	1	3	0.001117723	0.003353031	0.001935953	0.000129064
A2CU75UPXCS8J6	neutral	nonzero	5	50	26000	2	4	3	0	3	1	4	2	0.006705787	0.000790349	0.023229526	0.000432892
A2D8467K5MUNYA	neutral	nonzero	5	23	6000	2	2	1	0	2	4	1	3	0.000279431	0.000129064	0.000790349	0.000129064
A2E593S4Y9C3Z6	neutral	nonzero	6	27	50000	1	1	3	0	4	2	3	1	0.001935953	0.000790349	0.001935953	0.001935953
A2F79GFUWU5O96	neutral	nonzero	4	30	50000	2	1	3	0	4	2	3	1	0.08247861	0.08247861	0.08247861	0.000790349
A2IVUW3VOHJL8J	neutral	nonzero	4	22	30000	2	3	2	0	2	4	1	3	0.039551962	0.000129064	0.039551962	0.000129064
A2JWMQ4861P6IZ	neutral	nonzero	3	58	30000	1	4	3	0	2	4	1	3	0.000612202	0.000186287	0.001117723	0.08247861
A2KGATTXPBB1TY	neutral	nonzero	5	44	30000	2	1	3	0	3	1	4	2	0.003353031	0.000186287	0.001935953	0.039551962
A2KOLV78TIKDSZ	neutral	nonzero	4	28	24000	1	3	2	0	4	2	3	1	0.001935953	0.003353031	0.001935953	0.000790349
A2LEY4X3LD8G26	neutral	nonzero	4	26	85000	1	2	3	0	1	3	2	4	0.004741707	0.003353031	0.004741707	0.001935953
A2O4Q2BDGWN73Q	neutral	nonzero	4	22	8000	2	6	1	0	4	2	3	1	0.013411573	0.006705787	0.013411573	0.188982237
A2OW2CIT4H7364	neutral	nonzero	6	24	20000	2	3	3	0	1	3	2	4	0.023229526	0.058321184	0.039551962	2.309401077
A2PCVB3ZVRHUNW	neutral	nonzero	6	27	55000	1	1	3	0	3	1	4	2	0.000790349	0.00011	0.006705787	0.116642369
A2PE1GC3807RB6	neutral	nonzero	5	33	39000	1	1	3	0	4	2	3	1	0.013411573	0.023229526	0.039551962	2.309401077
A2PPAJ84WMBNL6	neutral	nonzero	7	23	50000	1	2	3	0	4	2	3	1	0.001117723	0.000129064	0.00011	0.000129064
A2RKEMN40D2ERY	neutral	nonzero	5	43	65000	1	1	3	0	2	4	1	3	0.009483414	0.001935953	0.001935953	0.000186287
A2SV243JDONKOA	neutral	nonzero	6	22	70000	1	4	3	0	1	3	2	4	0.000612202	0.00011	0.001117723	0.000790349
A2T5TKB5P9UQSF	neutral	nonzero	7	34	125000	1	1	3	0	1	3	2	4	0.000790349	0.000279431	0.000790349	0.000129064
A2TDAI42SCGC8X	neutral	nonzero	5	35	20000	1	1	3	0	4	2	3	1	0.001935953	0.004741707	0.003353031	0.001935953
A2TMSM19YCEXLE	neutral	nonzero	6	44	55000	2	1	3	0	1	3	2	4	0.001117723	0.08247861	0.001117723	0.00011
A2YGVQGMU5AQYY	neutral	nonzero	5	31	80000	1	1	3	0	4	2	3	1	0.001117723	0.000432892	0.009483414	0.000186287
A30QJ7CBVX5HJB	neutral	nonzero	6	27	12000	2	2	2	0	1	3	2	4	0.001117723	0.08247861	0.08247861	0.058321184
A31A4YKVSOYRVS	neutral	nonzero	4	18	15000	1	1	2	0	4	2	3	1	0.006705787	0.023229526	0.004741707	4.898979486
A33RWT46JOG5HR	neutral	nonzero	5	26	47000	1	1	3	0	1	3	2	4	0.000129064	0.000129064	0.013411573	0.000129064
A34JG5YYW98V22	neutral	nonzero	4	23	11000	1	3	3	0	3	1	4	2	0.000186287	0.003353031	0.001935953	16.97056275
A34Q1C9KS72ZA8	neutral	nonzero	7	20	87000	2	6	1	0	1	3	2	4	0.004741707	0.013411573	0.023229526	0.013411573
A35CSDNQYK408H	neutral	nonzero	5	28	50000	1	1	3	0	3	1	4	2	0.004741707	0.000186287	0.004741707	0.000186287
A35D9F6AJ41D28	neutral	nonzero	6	21	95000	1	6	1	0	4	2	3	1	0.058321184	0.116642369	0.08247861	0.000790349
A3B1UNU06MEAA7	neutral	nonzero	4	21	12356	2	6	1	0	2	4	1	3	0.009483414	0.000790349	0.003353031	2.309401077
A3B2LENQDJ4G4P	neutral	nonzero	5	25	13000	1	2	2	0	2	4	1	3	0.00011	0.000790349	0.00011	0.000129064
A3D0FEHVRCSUT8	neutral	nonzero	4	24	24400	2	2	2	0	2	4	1	3	0.003353031	0.000790349	0.006705787	0.001935953
A3D9X7FW21C7XP	neutral	nonzero	6	35	74000	1	1	3	0	1	3	2	4	0.006705787	0.08247861	0.009483414	0.08247861
A3F4XU9JPE277V	neutral	nonzero	6	39	51000	1	1	3	0	3	1	4	2	0.001935953	0.000279431	0.058321184	0.000129064
A3HTLXAPOBCVVO	neutral	nonzero	6	45	50000	2	1	3	0	4	2	3	1	0.001117723	0.000790349	0.001117723	0.000790349
A3IA77UHAVA83X	neutral	nonzero	7	37	50000	1	2	3	0	1	3	2	4	0.006705787	0.000186287	0.009483414	24
A3KG85LTX4J6N0	neutral	nonzero	5	30	48500	1	1	3	0	2	4	1	3	0.039551962	0.000129064	0.08247861	0.004741707
A3N7TKM6PO7154	neutral	nonzero	4	24	94700	1	2	2	0	3	1	4	2	0.000790349	0.000790349	0.001935953	0.000790349
A3Q43FI8BE7BY9	neutral	nonzero	5	27	67000	1	1	3	0	2	4	1	3	0.006705787	0.004741707	0.009483414	0.004741707
A3QSDZ8AAGZDKC	neutral	nonzero	6	30	30000	2	1	3	0	3	1	4	2	0.039551962	0.000186287	0.000129064	2.309401077
A3TZDOVJMLWF0E	neutral	nonzero	6	38	20000	1	3	3	0	3	1	4	2	0.023229526	0.000790349	0.058321184	0.009483414
A3U5LXKGCS02SW	neutral	nonzero	3	23	60000	1	1	1	0	2	4	1	3	0.000432892	0.000432892	0.001935953	0.000612202
A3VIYM4NN0SSL	neutral	nonzero	7	22	25000	2	1	2	0	2	4	1	3	0.006705787	0.08247861	0.006705787	0.08247861
A5QX1WLOIIE6A	neutral	nonzero	6	20	12000	1	4	3	0	4	2	3	1	0.023229526	0.009483414	0.023229526	0.000186287
A5R4MYYDOZA1Q	neutral	nonzero	6	30	50000	1	1	2	0	2	4	1	3	0.00011	0.000129064	0.00011	0.000129064
A8RFIU0K3NSSD	neutral	nonzero	6	37	45000	1	1	3	0	3	1	4	2	0.009483414	0.023229526	0.004741707	0.004741707
A9K0CV70JWG1W	neutral	nonzero	6	23	20000	1	3	3	0	2	4	1	3	0.023229526	0.08247861	0.023229526	0.023229526
AAVL4XQ858CE5	neutral	nonzero	4	20	35000	1	6	1	0	4	2	3	1	0.001117723	0.000612202	0.001935953	0.009483414
ABQES53HKWCT6	neutral	nonzero	5	25	45000	2	4	3	0	2	4	1	3	0.004741707	0.08247861	0.001117723	0.08247861
ADFHV86AI715C	neutral	nonzero	4	23	36500	2	1	3	0	4	2	3	1	0.00011	0.000129064	0.000279431	0.000129064
AEK4DOCHFXUAO	neutral	nonzero	6	26	22000	1	2	3	0	2	4	1	3	0.023229526	0.000129064	0.039551962	0.000129064
AEPZVX2TC4E7Z	neutral	nonzero	5	50	35000	1	1	1	0	3	1	4	2	0.003353031	0.003353031	0.003353031	0.009483414
AHAGAJVAB6HNM	neutral	nonzero	4	25	22000	1	2	2	0	2	4	1	3	0.006705787	0.023229526	0.006705787	0.188982237
AHUQP4RW17ZQ5	neutral	nonzero	5	29	55000	1	1	3	0	4	2	3	1	0.006705787	0.000790349	0.009483414	0.000790349
AKYWHQUN17YDR	neutral	nonzero	4	20	300000	1	6	1	0	4	2	3	1	0.003353031	0.001935953	0.001117723	0.000186287
AM7FYVGVOEP66	neutral	nonzero	4	34	49000	2	3	3	0	1	3	2	4	0.003353031	0.00011	0.023229526	0.009483414
ARYGQ46IMW8AU	neutral	nonzero	5	29	30000	1	3	1	0	1	3	2	4	0.013411573	0.08247861	0.08247861	0.08247861
AV4EW1UL8HVL8	neutral	nonzero	4	21	77000	2	2	1	0	2	4	1	3	0.001117723	0.08247861	0.000432892	0.000129064
AVIIZBLRSA8HZ	neutral	nonzero	5	21	30000	1	2	1	0	3	1	4	2	0.000186287	0.000129064	0.00011	0.000129064
AWEPZMK7825JQ	neutral	nonzero	5	19	100000	2	6	1	0	2	4	1	3	0.058321184	0.000129064	0.006705787	0.000129064
AZG3ZFBPSL91I	neutral	nonzero	4	39	62000	1	1	3	0	2	4	1	3	0.013411573	0.40824829	0.006705787	0.08247861
A104N820YHGZDI	positive	nonzero	3	20	50000	1	6	1	0	4	2	3	1	0.023229526	0.000129064	0.006705787	0.013411573
A10VDFRX9TQS17	positive	nonzero	3	23	25000	1	1	3	0	2	4	1	3	0.006705787	0.000432892	0.006705787	0.08247861
A11C72WEFAM7P	positive	nonzero	7	29	5000	1	3	3	0	1	3	2	4	0.001935953	0.000129064	0.000432892	0.000129064
A11IFPCHHXZMEM	positive	nonzero	6	29	50000	1	1	3	0	1	3	2	4	0.013411573	0.000790349	0.013411573	0.013411573
A12DXWDNOBY503	positive	nonzero	4	20	90000	1	6	1	0	2	4	1	3	0.001935953	0.188982237	0.058321184	0.116642369
A13BOWET73AJQ1	positive	nonzero	5	26	50000	1	1	3	0	3	1	4	2	0.058321184	0.08247861	0.116642369	0.058321184
A15L0W3B9D8FC3	positive	nonzero	7	26	14900	1	3	3	0	4	2	3	1	0.001117723	0.000129064	0.00011	0.000129064
A15LFIRQ542D1T	positive	nonzero	6	25	6000	2	4	3	0	3	1	4	2	0.006705787	0.001117723	0.006705787	0.023229526
A15W8HI3MNQWG4	positive	nonzero	6	26	30000	2	3	3	0	1	3	2	4	0.058321184	0.004741707	0.08247861	0.188982237
A16BCGH12AARL5	positive	nonzero	7	29	50000	1	1	3	0	2	4	1	3	0.004741707	0.000790349	0.004741707	0.000129064
A170DBZ0KXC0N3	positive	nonzero	4	32	42000	2	1	3	0	4	2	3	1	0.003353031	0.00011	0.001935953	3.265986324
A17HAQLMIMIH4H	positive	nonzero	4	21	60000	1	6	1	0	3	1	4	2	0.00011	0.000129064	0.00011	0.000129064
A17RV9ST6VEWTY	positive	nonzero	5	20	5000	2	6	1	0	1	3	2	4	0.000279431	0.00011	0.023229526	0.000790349
A182CHO6N044YK	positive	nonzero	7	25	50000	1	1	3	0	2	4	1	3	0.00011	0.000129064	0.000129064	0.000129064
A18PC9QU8N3DXS	positive	nonzero	4	50	100000	1	3	3	0	4	2	3	1	0.000279431	0.000129064	0.00011	0.001117723
A19GWTBNQY1FQZ	positive	nonzero	6	22	70000	2	4	2	0	3	1	4	2	0.001117723	0.000612202	0.08247861	0.009483414
A19RUEYADULHZN	positive	nonzero	6	20	1000	2	6	1	0	2	4	1	3	0.001935953	0.000612202	0.000790349	0.000129064
A1BY04BWSZTFGX	positive	nonzero	5	29	24000	2	1	3	0	4	2	3	1	0.003353031	0.000790349	0.006705787	0.001117723
A1CYYJFZ6YWLE9	positive	nonzero	6	20	70000	2	6	1	0	4	2	3	1	0.003353031	0.001935953	0.001935953	0.004741707
A1F8RKCA3O05CP	positive	nonzero	7	28	25000	2	1	3	0	2	4	1	3	0.188982237	0.039551962	0.039551962	0.08247861
A1JT53BJT9J5HU	positive	nonzero	7	38	39000	1	1	3	0	3	1	4	2	0.000432892	0.000186287	0.00011	0.000129064
A1KF05U5IO9AFG	positive	nonzero	7	19	180000	2	6	2	0	3	1	4	2	0.023229526	0.00011	0.039551962	0.577350269
A1O5AK4XED79SN	positive	nonzero	6	42	59000	2	2	3	0	3	1	4	2	0.003353031	0.00011	0.001935953	0.003353031
A1P9VXYAY8909	positive	nonzero	6	32	75000	2	4	3	0	1	3	2	4	0.003353031	0.00011	0.001117723	0.000186287
A1QKX5CZJQONP	positive	nonzero	6	30	42000	2	4	3	0	2	4	1	3	0.08247861	0.039551962	0.039551962	0.058321184
A1RLABZLU1Z003	positive	nonzero	6	21	80000	1	6	1	0	3	1	4	2	0.000612202	0.000129064	0.000790349	0.000129064
A1UGERE8TTY7Y0	positive	nonzero	4	22	75000	2	3	3	1	3	1	4	2	0.023229526	0.000129064	0.013411573	0.000129064
A1UPJLTUI6VLNP	positive	nonzero	6	21	40000	1	2	1	0	3	1	4	2	0.006705787	0.000612202	0.009483414	0.004741707
A1V4H8TUGZLWRD	positive	nonzero	5	24	85000	1	1	3	0	1	3	2	4	0.000790349	0.000790349	0.001935953	0.003353031
A1V7SWNRUNVY2S	positive	nonzero	6	23	18000	2	4	3	0	1	3	2	4	0.006705787	0.08247861	0.023229526	0.000790349
A1WR79E9C3UKQB	positive	nonzero	7	29	35000	1	4	3	0	3	1	4	2	0.001117723	0.000612202	0.004741707	0.000129064
A1YRNB0NK6Q1NK	positive	nonzero	7	24	31000	1	1	3	0	2	4	1	3	0.000279431	0.006705787	0.001117723	0.000186287
A200MPSU1OKLIZ	positive	nonzero	4	59	50000	2	1	3	0	1	3	2	4	0.003353031	0.003353031	0.006705787	0.000790349
A20I563K1X638C	positive	nonzero	7	26	50000	1	2	1	0	4	2	3	1	0.013411573	0.001935953	1.414213562	0.000129064
A25DHXVNVC0VPW	positive	nonzero	6	23	140000	1	2	1	0	4	2	3	1	0.001117723	0.004741707	0.001935953	0.009483414
A26RDF1I330AC8	positive	nonzero	7	24	40000	2	1	3	0	3	1	4	2	0.000279431	0.000129064	0.00011	0.000129064
A27HVVLSZZ13XK	positive	nonzero	7	42	3000	1	4	3	0	2	4	1	3	0.013411573	0.004741707	0.013411573	0.08247861
A29M6599UST2FU	positive	nonzero	6	30	90000	1	1	3	0	3	1	4	2	0.000279431	0.00011	0.001117723	0.00011
A29VL3MZE7YPBZ	positive	nonzero	6	32	50000	2	4	3	0	4	4	1	3	0	0.000129064	0.08247861	0.08247861
A2DAT0DBUXU8FF	positive	nonzero	4	24	20000	2	1	2	0	3	1	4	2	0.004741707	0.000790349	0.08247861	0.08247861
A2H5FQFR4C014A	positive	nonzero	4	23	70000	1	2	2	0	1	3	2	4	0.000129064	0.000129064	0.000279431	0.000790349
A2HFG3RSPVUTL8	positive	nonzero	7	39	85000	1	1	3	0	4	2	3	1	0.001935953	0.000129064	0.001117723	0.000790349
A2IODFAWQQ8ZBS	positive	nonzero	4	19	0	2	6	2	0	2	4	1	3	0.006705787	0.000186287	0.000612202	0.001117723
A2NE2GQW0273OI	positive	nonzero	7	41	20000	2	2	3	0	4	2	3	1	0.023229526	0.08247861	0.006705787	0.004741707
A2ONVOI6RB6FYN	positive	nonzero	7	25	80000	2	1	3	0	1	3	2	4	0.003353031	0.000612202	0.000432892	0.00011
A2QJGPYZZ1DTIP	positive	nonzero	5	34	37500	1	1	3	0	1	3	2	4	0.003353031	0.000129064	0.003353031	0.000129064
A2RXN5IRWSKIBX	positive	nonzero	6	29	50000	1	1	3	0	4	2	3	1	0.009483414	0.039551962	0.006705787	0.816496581
A2S96ZZ70YFPSK	positive	nonzero	5	39	20000	2	2	3	0	4	2	3	1	1.414213562	0.08247861	1.414213562	0.000790349
A2T7LQ6WBZV1MD	positive	nonzero	7	20	60000	2	6	1	0	1	3	2	4	0.004741707	0.003353031	0.013411573	0.023229526
A2V8JFQEA30XNQ	positive	nonzero	7	45	45000	2	1	3	0	3	1	4	2	0.013411573	0.001935953	0.009483414	0.004741707
A2VMMCYW21LBYQ	positive	nonzero	5	23	50000	2	1	2	0	3	1	4	2	0.001935953	0.00011	0.001935953	0.003353031
A2VSG0OWY55DGW	positive	nonzero	4	20	30000	1	2	1	0	2	4	1	3	0.001935953	0.003353031	0.003353031	0.003353031
A2X19WQ6ZDDVY4	positive	nonzero	5	27	52000	1	1	3	0	4	2	3	1	0.001935953	0.001117723	0.001935953	0.000790349
A2XH1XHGHM1HKQ	positive	nonzero	6	24	110000	2	3	1	0	4	2	3	1	0.000279431	0.000790349	0.001117723	0.000612202
A2XXGBRBEAU3WS	positive	nonzero	3	30	26000	2	4	3	0	3	1	4	2	0.288675135	0.001117723	0.40824829	0.013411573
A323WW03VM8089	positive	nonzero	5	43	35750	1	1	3	0	1	3	2	4	0.004741707	0.001935953	0.009483414	0.058321184
A3454T4PU9GJM0	positive	nonzero	6	38	89000	1	1	3	0	3	1	4	2	0.009483414	0.00011	0.00011	0.000186287
A36GTEB7NNJ04U	positive	nonzero	7	26	55000	1	3	3	0	1	3	2	4	0.039551962	0.039551962	0.000129064	0.000129064
A36MWKJ63ZPN4C	positive	nonzero	6	23	46000	1	6	1	0	1	3	2	4	0.000790349	0.000129064	0.000279431	0.000129064
A36SM7QM8OK3H6	positive	nonzero	6	26	10000	2	3	1	0	1	3	2	4	0.003353031	0.001935953	0.001935953	0.013411573
A38F8ITC53ZUOX	positive	nonzero	6	19	70000	1	6	1	0	4	2	3	1	0.006705787	0.000129064	0.000612202	0.009483414
A3CFTUB29JZ34J	positive	nonzero	4	29	86000	1	1	3	0	2	4	1	3	0.009483414	0.000790349	0.000432892	0.013411573
A3E8SXH0BAYG85	positive	nonzero	3	44	26000	1	1	3	0	1	3	2	4	0.006705787	0.001935953	0.013411573	0.001935953
A3ER1TYH4WEDBH	positive	nonzero	6	20	35000	1	3	3	0	1	3	2	4	0.003353031	0.039551962	0.039551962	0.08247861
A3FNEMITU2QA68	positive	nonzero	6	23	30000	2	1	1	0	4	2	3	1	0.001935953	0.000790349	0.001117723	0.000186287
A3G7ZYAQOB872Q	positive	nonzero	6	22	33000	2	1	3	0	1	3	2	4	0.000432892	0.000129064	0.003353031	0.000129064
A3I7WPJ07TOH4E	positive	nonzero	6	20	300000	1	6	1	0	2	4	1	3	0.006705787	0.000279431	0.006705787	24
A3ONYHTF4P9H6U	positive	nonzero	7	29	75000	1	1	3	0	4	2	3	1	0.001117723	0.000612202	0.00011	0.000129064
A3PFB2OGVA2YSE	positive	nonzero	5	21	90000	1	6	1	0	3	1	4	2	0.001117723	0.000612202	0.004741707	0.000129064
A3PPCEDYR2EB22	positive	nonzero	6	65	22500	2	1	3	0	3	1	4	2	0.003353031	0.000790349	0.058321184	0.000790349
A3PPZCAT65P6R5	positive	nonzero	4	26	48000	1	2	1	0	3	1	4	2	0.003353031	0.003353031	0.058321184	2.309401077
A3QXS3HZUA974I	positive	nonzero	4	27	93000	1	3	3	0	2	4	1	3	0.001935953	0.003353031	0.001935953	0.000790349
A3UJO2A7THUZTV	positive	nonzero	6	27	40000	1	1	3	0	3	1	4	2	0.000129064	0.000186287	0.000790349	0.003353031
A3ULLGN9J2LKCS	positive	nonzero	6	26	40000	2	2	3	0	2	4	1	3	0.003353031	0.003353031	0.004741707	0.00011
A49J8YAFS8J7I	positive	nonzero	7	22	45000	1	3	2	0	1	3	2	4	0.004741707	0.039551962	0.004741707	0.039551962
A4PA5EW33W7J4	positive	nonzero	4	22	120000	1	3	3	0	2	4	1	3	0.08247861	0.039551962	0.058321184	0.023229526
A56957JGWXXIC	positive	nonzero	5	22	32000	1	1	3	0	2	4	1	3	0.000279431	0.000129064	0.00011	0.000129064
A66PALOM1DVOQ	positive	nonzero	7	33	25000	1	2	3	0	1	3	2	4	0.001935953	0.000186287	0.001935953	0.00011
A8NEQ7XHDESGD	positive	nonzero	7	17	78000	1	6	1	0	3	1	4	2	0.009483414	0.013411573	0.058321184	0.013411573
A9MGD6PRW1N7K	positive	nonzero	5	35	50000	1	1	3	0	2	4	1	3	0.001935953	0.001935953	0.003353031	0.009483414
AE2TB9H8K6Z1D	positive	nonzero	6	42	45000	1	1	3	0	4	2	3	1	0.003353031	0.000790349	0.001935953	0.000790349
AEXHZZIHUYNL0	positive	nonzero	6	46	142000	1	1	3	0	2	4	1	3	0.013411573	0.009483414	1.414213562	0.288675135
AF883TQ7OGVI8	positive	nonzero	6	31	29000	1	2	3	0	2	4	1	3	0.023229526	0.116642369	0.039551962	0.039551962
AH1ZU139EZLY3	positive	nonzero	6	21	15000	1	4	2	0	1	3	2	4	0.004741707	0.003353031	0.08247861	0.004741707
AH4S22PWE826G	positive	nonzero	7	21	40000	2	2	1	0	2	4	1	3	0.009483414	0.000790349	0.004741707	0.009483414
AI9J4ENR6214S	positive	nonzero	7	22	45000	1	1	3	0	2	4	1	3	0.000790349	0.000129064	0.000279431	0.08247861
AL3UGBNTPA0I7	positive	nonzero	7	32	40000	2	4	3	0	2	4	1	3	0.006705787	0.009483414	0.00011	0.009483414
AMUC6OI4A2GY4	positive	nonzero	4	28	25000	1	1	2	0	3	1	4	2	0.001935953	0.001117723	0.001935953	0.023229526
ANCT3DDB03V5W	positive	nonzero	4	19	10000	2	2	3	0	4	2	3	1	0.00011	0.000129064	0.00011	0.116642369
ANJZMNZ6CUNME	positive	nonzero	6	41	29000	2	1	3	0	4	2	3	1	0.013411573	0.000790349	0.023229526	0.009483414
ANN3GTA7Z34CD	positive	nonzero	6	28	75000	1	1	3	0	3	1	4	2	0.000790349	0.000129064	0.003353031	0.003353031
ANV8C2DATCAPB	positive	nonzero	7	34	25000	2	4	3	0	1	3	2	4	0.013411573	0.00011	0.013411573	0.000186287
AP0A2XBW34SZJ	positive	nonzero	7	35	33000	1	1	3	0	3	1	4	2	0.009483414	0.000612202	0.00011	0.000129064
APKVC5D5PVAW4	positive	nonzero	5	21	90000	1	6	1	0	2	4	1	3	0.039551962	0.08247861	0.039551962	0.058321184
AQ4KLMAHPVRY2	positive	nonzero	2	32	40000	1	6	2	0	2	4	1	3	0.009483414	0.000790349	0.058321184	0.001117723
AST33WVZ5QC05	positive	nonzero	7	37	30000	2	1	3	0	1	3	2	4	0.001117723	0.000129064	0.001935953	0.004741707
AVI77MTGQS0T9	positive	nonzero	3	28	45000	1	1	3	0	2	4	1	3	0.288675135	0.001935953	4.898979486	0.013411573
AVXEDARJC5HLU	positive	nonzero	6	38	12500	1	2	3	0	4	2	3	1	0.006705787	0.039551962	0.023229526	0.023229526
AWAQM4ZFH0RJH	positive	nonzero	5	22	20000	1	4	2	0	1	3	2	4	0.013411573	0.006705787	0.013411573	0.08247861
AWSLBG44LNOTM	positive	nonzero	4	25	40000	1	6	1	0	2	4	1	3	0.023229526	0.000129064	0.001117723	0.000129064
AZUU172YLT6K1	positive	nonzero	3	31	10000	1	6	1	0	4	2	3	1	0.004741707	0.000129064	0.001117723	0.001117723
A11F2KD14NFQ0A	negative	zero	4	29	3600	1	3	3	0	3	1	4	2	0.00011	0.000129064	0.004741707	0.000129064
A11Y0MK2O2IWFL	negative	zero	2	19	120000	1	6	1	0	3	1	4	2	0.00011	0.000129064	0.00011	0.000129064
A12SMSQ6D5227J	negative	zero	2	31	70000	2	3	3	0	3	1	4	2	0.023229526	0.000790349	0.288675135	0.039551962
A139LBVN44OKVE	negative	zero	2	29	70000	2	2	3	0	3	1	4	2	0.000186287	0.000129064	0.000129064	0.003353031
A13WSYKUN4EAHW	negative	zero	1	28	60000	2	1	1	0	1	3	2	4	0.013411573	0.000790349	0.023229526	9.797958971
A14MH5TYV27X42	negative	zero	4	28	60000	1	1	1	0	2	4	1	3	0.001935953	0.000186287	0.000790349	0.004741707
A1525O05MTI9S2	negative	zero	2	25	12000	1	1	1	0	2	4	1	3	0.000129064	0.003353031	0.001935953	0.003353031
A15VMLTW84CQMC	negative	zero	2	21	33000	1	1	2	0	4	2	3	1	0.08247861	0.058321184	0.058321184	0.023229526
A18G2CLYSTENK	negative	zero	4	24	15000	1	3	3	0	2	4	1	3	0.023229526	0.000129064	0.058321184	0.000612202
A18SDPMXGIDEB4	negative	zero	1	25	50000	2	6	1	0	3	1	4	2	0.006705787	0.023229526	0.058321184	0.023229526
A18TXM6GMU1411	negative	zero	1	19	90000	1	6	1	0	4	2	3	1	0.058321184	0.816496581	4.898979486	0.577350269
A1A25FXEVMBSOA	negative	zero	6	27	60000	1	1	3	0	4	2	3	1	0.013411573	0.006705787	0.023229526	0.006705787
A1C3R8EGOEHOY2	negative	zero	1	32	0	2	4	3	0	1	3	2	4	0.009483414	0.000432892	0.006705787	0.001117723
A1EQN91S6T820I	negative	zero	5	27	65000	1	1	1	0	2	4	1	3	0.000129064	0.000129064	0.000186287	0.000129064
A1F95EBJN7SM4	negative	zero	4	26	24950	1	3	2	0	1	3	2	4	0.009483414	0.000186287	0.000432892	0.08247861
A1IJ1F5CO6S4FG	negative	zero	3	43	65000	2	1	3	0	3	1	4	2	0.023229526	0.001935953	0.006705787	0.058321184
A1IQ6A5WHATPNY	negative	zero	3	34	30000	1	1	3	0	2	4	1	3	0.08247861	0.058321184	1.414213562	0.08247861
A1JRXVE6CEZWXG	negative	zero	3	22	12120	1	6	1	0	3	1	4	2	24	0.00011	0.003353031	0.00011
A1LZHUKXLN08NR	negative	zero	2	24	20000	1	1	2	0	1	3	2	4	0.003353031	0.004741707	0.039551962	0.013411573
A1M7SLIGEI3IH5	negative	zero	2	47	43000	1	4	3	0	3	1	4	2	0.001935953	0.000790349	0.004741707	0.000790349
A1MYLC3OAJ2H0R	negative	zero	2	48	40000	1	4	3	0	1	3	2	4	0.023229526	0.023229526	0.023229526	2.309401077
A1NYM7K6JZ0B6M	negative	zero	2	22	15000	1	6	1	0	4	2	3	1	0.000790349	0.000129064	0.000279431	0.000129064
A1QG4N21BF61PC	negative	zero	2	24	40000	2	3	3	0	3	1	4	2	0.009483414	0.004741707	0.001935953	0.000790349
A1T8LZC5OPUSOK	negative	zero	1	22	0	1	6	1	0	1	3	2	4	0.004741707	0.08247861	0.009483414	0.188982237
A1TCC7O2A10HQG	negative	zero	3	20	6000	2	2	1	0	1	3	2	4	0.003353031	0.001935953	0.000432892	0.001935953
A1V00TZ0JSBVH2	negative	zero	3	21	12000	1	6	1	0	2	4	1	3	0.003353031	0.000790349	0.003353031	0.006705787
A1X258MWJFEMTW	negative	zero	5	35	15000	2	6	1	0	2	4	1	3	0.009483414	0.001935953	0.006705787	0.001935953
A1XM0SQUNC4EFH	negative	zero	2	38	47000	2	3	3	0	4	2	3	1	0.006705787	0.001935953	0.058321184	0.001935953
A1XWMSFU4RHNK5	negative	zero	2	43	54000	1	1	3	0	1	3	2	4	0.001935953	0.009483414	0.006705787	0.039551962
A20LXZW9N469UT	negative	zero	2	27	35000	2	1	3	0	2	4	1	3	0.013411573	0.039551962	0.013411573	0.023229526
A21GM68IW3MPUF	negative	zero	2	25	74000	1	1	3	0	1	3	2	4	0.188982237	0.116642369	0.000279431	0.000790349
A2359YG3YH3M31	negative	zero	1	33	75000	1	1	3	0	1	3	2	4	0.003353031	0.000790349	0.004741707	0.188982237
A23AWSZSAGLY8X	negative	zero	6	26	51000	1	3	3	0	4	2	3	1	0.023229526	0.039551962	0.013411573	0.039551962
A24O6UEHBOEYLE	negative	zero	4	25	20000	1	1	3	0	4	2	3	1	0.001117723	0.000129064	0.00011	0.000129064
A2551EKB87S2XY	negative	zero	4	34	15000	1	3	3	0	4	2	3	1	0.006705787	0.08247861	0.006705787	0.001117723
A259KMVAM3EZDS	negative	zero	3	28	90000	1	1	3	0	4	2	3	1	0.023229526	0.004741707	0.039551962	0.023229526
A27IABVBUZ9X8Z	negative	zero	1	48	75000	2	3	3	0	1	3	2	4	0.006705787	0.006705787	0.009483414	0.004741707
A28AHLB33ZP1YE	negative	zero	3	25	10000	1	4	3	0	1	3	2	4	0.08247861	0.013411573	0.188982237	0.009483414
A2ANZ5AZ3NQO3K	negative	zero	1	23	35897	1	1	1	0	4	2	3	1	0.006705787	0.003353031	0.023229526	0.004741707
A2BXU0KC2VAURK	negative	zero	3	21	10000	1	6	1	0	1	3	2	4	0.003353031	0.000129064	0.003353031	0.004741707
A2CIM7FJUCNSIR	negative	zero	5	24	45000	1	1	3	0	3	1	4	2	0.001117723	0.000279431	0.001117723	0.000790349
A2E479VC22VNOL	negative	zero	1	35	49000	1	1	3	0	3	1	4	2	0.039551962	0.006705787	0.013411573	0.058321184
A2E72ZI1VESTMR	negative	zero	6	43	90000	1	1	3	0	3	1	4	2	0.058321184	0.004741707	9.797958971	0.013411573
A2G8UI423QZYJJ	negative	zero	2	24	55000	1	2	2	0	4	2	3	1	0.004741707	0.001935953	0.013411573	0.058321184
A2GXPO1175AU2R	negative	zero	3	24	50000	1	1	3	0	3	1	4	2	0.000432892	0.000186287	0.039551962	0.000186287
A2IRFAXQI96P3	negative	zero	2	28	29000	1	2	2	0	2	4	1	3	0.000279431	0.006705787	0.00011	0.001935953
A2KHL0G3NIMQ3A	negative	zero	1	34	60000	2	3	3	0	1	3	2	4	0.001117723	0.000279431	0.001117723	0.00011
A2KJ50DARKEBPR	negative	zero	2	27	12000	1	2	3	0	1	3	2	4	0.023229526	0.023229526	0.039551962	4.898979486
A2MOSNEX4E7G1P	negative	zero	4	33	27000	2	1	3	0	3	1	4	2	0.013411573	0.004741707	0.058321184	0.039551962
A2P4T44CV0SKP0	negative	zero	6	23	30000	1	6	2	0	3	1	4	2	0.023229526	0.00011	0.000279431	0.004741707
A2S60KDTNQ2NNQ	negative	zero	1	29	75000	2	3	3	1	2	4	1	3	0.001117723	0.00011	0.004741707	0.000186287
A2TIKP7M8MG3BJ	negative	zero	2	32	20000	1	2	1	0	1	3	2	4	0.009483414	0.001935953	0.004741707	0.000129064
A2VXI9SJUBU3MV	negative	zero	6	21	20000	1	6	1	0	1	3	2	4	0.006705787	0.000790349	0.039551962	0.116642369
A2VY6G00TD8M10	negative	zero	1	26	35000	1	1	3	0	2	4	1	3	0.004741707	0.000129064	0.004741707	0.000129064
A2WG4UUY0J0YJQ	negative	zero	4	23	124000	1	4	3	0	3	1	4	2	0.058321184	0.039551962	0.039551962	0.023229526
A2WGW5Y3ZFBDEC	negative	zero	2	42	12500	1	1	3	0	4	2	3	1	0.058321184	0.08247861	0.023229526	0.001935953
A302NJ2GUKR4OO	negative	zero	2	38	78000	1	1	3	0	1	3	2	4	0.006705787	0.004741707	0.006705787	0.004741707
A312KFQ78WB3A4	negative	zero	3	37	37000	2	3	3	0	2	4	1	3	0.188982237	0.000129064	1.414213562	0.023229526
A33JRE50HWXHAY	negative	zero	5	25	95000	1	2	3	0	2	4	1	3	0.006705787	0.013411573	0.001117723	0.006705787
A33YHWSTJNI1MS	negative	zero	6	24	12000	2	6	1	0	2	4	1	3	0.023229526	0.009483414	0.023229526	0.013411573
A347XXV5JH19PB	negative	zero	1	34	10000	2	4	3	0	2	4	1	3	0.013411573	0.006705787	0.039551962	0.08247861
A34D413HR7ZIFM	negative	zero	5	31	64000	2	3	3	0	2	4	1	3	0.023229526	0.000279431	0.023229526	0.001117723
A3862RIFFUV141	negative	zero	3	42	37500	1	1	3	0	1	3	2	4	0.023229526	0.009483414	0.023229526	0.039551962
A39N3U1HRBKBCR	negative	zero	4	26	35000	1	1	3	0	1	3	2	4	0.003353031	0.000790349	0.003353031	0.013411573
A3AQDH61MEKO9S	negative	zero	3	23	85000	1	6	2	0	2	4	1	3	0.006705787	0.039551962	0.006705787	0.004741707
A3C2TSXWDYBZHA	negative	zero	2	21	21000	1	1	3	0	2	4	1	3	0.023229526	0.009483414	0.00011	0.000129064
A3DOC1JOJNG551	negative	zero	1	21	20000	2	6	1	0	1	3	2	4	0.000790349	16.97056275	0.001117723	9.797958971
A3DUF8CP7ZMVAL	negative	zero	4	28	50000	1	1	2	0	1	3	2	4	0.004741707	0.000129064	0.058321184	0.000186287
A3E4UCVXQDXZUL	negative	zero	2	25	35000	1	1	1	0	1	3	2	4	0.009483414	0.00011	0.08247861	0.000432892
A3EJ44J2ZNRMDA	negative	zero	1	43	50000	1	4	3	0	3	1	4	2	0.001117723	0.000432892	0.039551962	0.001935953
A3FM158JCS0W7K	negative	zero	2	24	20000	1	6	1	0	2	4	1	3	0.004741707	0.004741707	0.001117723	0.039551962
A3G00Q5JV2BE5G	negative	zero	3	22	95000	1	3	3	0	2	4	1	3	0.023229526	0.009483414	0.023229526	0.039551962
A3GSCVUHX7DM8T	negative	zero	4	21	50000	1	4	3	0	4	2	3	1	0.001935953	0.000186287	0.001117723	0.00011
A3HKUTT4DCCMSS	negative	zero	3	23	10000	2	2	1	0	1	3	2	4	0.023229526	0.001935953	0.023229526	0.004741707
A3IZ33ZKF224P8	negative	zero	3	32	90000	1	1	3	0	2	4	1	3	0.006705787	0.001935953	0.001117723	0.188982237
A3JMW8FYE9LJIV	negative	zero	2	20	45000	1	6	1	0	2	4	1	3	0.003353031	0.006705787	0.004741707	0.006705787
A3KN7IF7J4H16J	negative	zero	4	20	20000	2	6	1	0	1	3	2	4	0.009483414	0.001935953	0.013411573	0.08247861
A3LZ0US3K33718	negative	zero	5	29	75000	1	4	3	0	1	3	2	4	0.004741707	0.003353031	0.004741707	0.003353031
A3N5RLYH05PY8L	negative	zero	4	38	12000	2	3	3	0	2	4	1	3	0.003353031	0.003353031	0.001117723	0.000790349
A3O9729B01TQWX	negative	zero	5	28	70000	1	3	3	0	4	2	3	1	24	0.000129064	24	0.000129064
A4SC8G0149GEG	negative	zero	3	22	17500	1	3	1	0	4	2	3	1	0.001935953	0.000129064	0.001117723	0.000790349
A63759KWVJ94F	negative	zero	7	23	10000	2	3	3	0	4	2	3	1	0.001117723	0.000129064	6.92820323	0.000790349
A66ZW57TQLFIA	negative	zero	4	24	40000	1	1	3	0	4	2	3	1	0.004741707	0.001935953	0.003353031	0.288675135
A7THVDTH3ZOIR	negative	zero	2	31	60000	1	2	3	0	1	3	2	4	0.009483414	0.003353031	3.265986324	4.898979486
A7TP8TTJ88Y0R	negative	zero	4	42	62000	2	4	3	0	1	3	2	4	0.004741707	16.97056275	0.004741707	0.000129064
AAXYYH9MI3PJM	negative	zero	2	27	25000	1	4	3	0	1	3	2	4	0.004741707	0.000790349	0.004741707	0.00011
AB6TLV9BLMDH6	negative	zero	2	20	10000	2	2	1	0	4	2	3	1	0.001117723	0.000186287	0.000790349	0.001117723
AC5LU9TF9CTK9	negative	zero	4	66	40000	2	5	3	0	3	1	4	2	0.023229526	0.000790349	0.006705787	0.058321184
AEDV0CBBPU0RE	negative	zero	2	27	52000	1	1	3	0	4	2	3	1	0.058321184	0.013411573	0.188982237	0.039551962
AH7DXNGZN75VL	negative	zero	2	34	36000	1	1	3	0	1	3	2	4	0.001117723	0.000790349	0.288675135	0.004741707
AKB1IT758U2LU	negative	zero	2	21	35000	1	6	2	0	4	2	3	1	24	0.116642369	0.039551962	24
AL49DDQNUF01M	negative	zero	1	22	30000	1	6	1	0	1	3	2	4	0.006705787	0.000186287	0.058321184	2.309401077
AL79BICX65X85	negative	zero	3	38	26000	1	1	3	0	4	2	3	1	0.001935953	0.009483414	0.058321184	0.000790349
ALGL826MO4BKZ	negative	zero	2	34	30000	2	1	3	0	3	1	4	2	0.003353031	0.000790349	0.039551962	0.058321184
AOPZSU77ONJXS	negative	zero	3	28	31500	1	1	3	0	4	2	3	1	0.00011	0.000129064	0.00011	0.000129064
ATDJZLZHC2A69	negative	zero	3	22	42000	1	2	1	0	1	3	2	4	0.023229526	0.013411573	0.023229526	0.009483414
ATKXDR8NFLQ9I	negative	zero	1	22	29000	2	6	1	0	1	3	2	4	0.188982237	0.001935953	0.058321184	0.009483414
AUK4KGOJP9F0H	negative	zero	5	23	75000	2	1	1	0	3	1	4	2	24	0.000129064	24	0.000129064
AV4KI0QXERDVO	negative	zero	6	26	25000	2	0	3	0	3	1	4	2	1.414213562	0.000129064	0.08247861	0.000279431
AVPR9ZGUB4T9V	negative	zero	2	29	200000	1	3	3	0	1	3	2	4	0.013411573	0.001935953	0.039551962	0.039551962
AX8Q49PHQBAN4	negative	zero	2	25	138000	2	1	3	0	4	2	3	1	0.004741707	0.000790349	0.001935953	0.003353031
AXQ0ZDJ4VOVYK	negative	zero	1	28	84000	1	4	3	0	4	2	3	1	0.08247861	0.006705787	0.188982237	9.797958971
A12QTJG76CSU4S	neutral	zero	4	24	25000	1	1	3	0	4	2	3	1	0.000612202	0.003353031	0.001935953	6.92820323
A14WOOII6N5ADC	neutral	zero	4	55	22000	2	3	3	0	3	1	4	2	0.013411573	0.000790349	0.009483414	0.000186287
A18ACKRAVMM8D8	neutral	zero	4	22	40000	1	6	1	0	4	2	3	1	0.00011	0.000129064	0.00011	0.000790349
A1BYZJ3GUK1O5Z	neutral	zero	4	20	12000	2	1	2	0	2	4	1	3	0.000129064	6.92820323	0.001935953	0.013411573
A1CLS2KOA3TFYT	neutral	zero	5	24	23000	2	1	3	0	1	3	2	4	0.001935953	0.000129064	0.003353031	0.001117723
A1FXXVF075KOAY	neutral	zero	5	44	46000	1	1	3	0	3	1	4	2	0.000612202	0.000129064	0.009483414	0.188982237
A1GOTCAV0X9TRQ	neutral	zero	6	31	90000	1	1	3	0	3	1	4	2	0.000790349	0.000129064	0.000790349	0.000432892
A1I20G9FII2FN5	neutral	zero	5	25	32000	1	1	3	0	3	1	4	2	24	0.000279431	0.004741707	0.000279431
A1J2831DW1SJRK	neutral	zero	6	31	75000	2	1	3	0	1	3	2	4	0.001935953	0.000129064	0.004741707	0.000129064
A1JK9DYKWYZZEK	neutral	zero	5	21	4000	1	3	1	0	1	3	2	4	0.000790349	0.013411573	0.288675135	0.08247861
A1JKYW8A6B17LR	neutral	zero	4	27	85000	2	4	3	0	3	1	4	2	0.004741707	0.08247861	0.006705787	0.006705787
A1L0G5ZGQPEF5I	neutral	zero	6	24	23000	2	2	1	0	4	2	3	1	0.023229526	0.001935953	16.97056275	0.006705787
A1NKBXOTZAI1YK	neutral	zero	6	26	18000	1	2	2	0	1	3	2	4	0.003353031	0.003353031	0.004741707	0.000790349
A1NTH32TURE7YH	neutral	zero	5	24	20000	1	1	3	0	1	3	2	4	0.003353031	0.001935953	0.08247861	0.004741707
A1QK6O24KDVLJ1	neutral	zero	5	35	55000	1	1	3	0	4	2	3	1	0.000790349	0.000612202	0.000279431	0.00011
A1T2F28RSW49J	neutral	zero	6	38	85000	2	4	3	0	3	1	4	2	0.006705787	0.003353031	0.039551962	0.003353031
A1TLDUUSK69QRP	neutral	zero	5	41	40000	2	4	3	0	3	1	4	2	24	0.000790349	0.006705787	0.000790349
A1U3KTAUMV7QKT	neutral	zero	5	72	95000	1	1	3	0	3	1	4	2	0.001117723	0.000186287	0.000612202	0.003353031
A1W873FCQ778UE	neutral	zero	6	31	40000	1	1	3	0	2	4	1	3	0.000790349	0.000186287	0.000129064	0.000790349
A1X9CZFOD3ACQJ	neutral	zero	4	35	19000	2	1	3	0	1	3	2	4	0.006705787	0.000186287	0.023229526	0.000790349
A1YSYI926BBOHW	neutral	zero	6	29	149000	1	1	3	0	1	3	2	4	0.000790349	0.000186287	0.000279431	2.309401077
A1YZJ7OO7Q2D89	neutral	zero	5	23	29000	2	2	3	0	2	4	1	3	0.003353031	0.006705787	0.004741707	0.000790349
A1ZW2Y9DH40SA5	neutral	zero	7	24	90000	2	1	3	0	1	3	2	4	0.001935953	0.000129064	0.003353031	0.006705787
A20RXE1RDJ1HD8	neutral	zero	4	30	80000	1	1	3	0	3	1	4	2	24	0.000790349	0.009483414	0.003353031
A20TUKI5YMQ9MI	neutral	zero	4	28	55000	1	1	3	0	2	4	1	3	0.00011	0.000129064	0.00011	0.000129064
A22MI8GGC8C8BQ	neutral	zero	4	37	50000	1	3	3	0	1	3	2	4	0.001935953	0.000790349	0.000790349	0.000612202
A22TI9S9MDHD74	neutral	zero	5	25	30000	1	6	1	0	1	3	2	4	0.000432892	0.000186287	0.00011	0.000186287
A25CAT0W9W97Z8	neutral	zero	3	26	28000	1	2	3	0	2	4	1	3	0.004741707	0.001935953	0.003353031	0.001935953
A2607WK29QJOSN	neutral	zero	5	39	40000	2	1	3	0	3	1	4	2	0.001935953	0.001935953	0.001935953	0.000790349
A26649NR76H3F8	neutral	zero	5	32	35000	1	1	3	0	2	4	1	3	0.013411573	0.00011	0.023229526	0.039551962
A26XZCGVSFEIRS	neutral	zero	5	39	20000	2	4	3	0	1	3	2	4	0.001935953	0.000186287	0.001117723	0.001935953
A2897QAQU3NUGC	neutral	zero	5	29	45000	1	1	3	0	3	1	4	2	0.001117723	0.000612202	0.000790349	0.000432892
A28G0U1M3I8GHE	neutral	zero	4	23	500	2	6	1	0	4	2	3	1	0.001117723	0.000129064	0.003353031	0.000432892
A2ANKYDOPWQTGT	neutral	zero	4	23	5000	1	2	3	0	2	4	1	3	1.414213562	0.003353031	0.000129064	0.003353031
A2D2QC99X4UZSK	neutral	zero	6	24	40000	1	1	1	0	4	2	3	1	0.058321184	0.000129064	0.00011	0.000612202
A2D4072E5NJ87A	neutral	zero	4	24	55000	1	2	1	0	3	1	4	2	0.001117723	0.000129064	0.013411573	0.039551962
A2D8ZM1E0USP73	neutral	zero	7	28	15000	1	1	3	0	4	2	3	1	0.003353031	0.001935953	0.058321184	0.003353031
A2F738CHD66KOW	neutral	zero	6	31	90000	2	1	3	0	3	1	4	2	0.00011	0.000129064	0.001117723	0.001117723
A2JBYOEZH64Y5E	neutral	zero	5	27	31000	2	2	3	0	2	4	1	3	0.004741707	0.004741707	0.004741707	0.009483414
A2JEHHX03VAAJI	neutral	zero	4	18	150000	1	6	1	0	2	4	1	3	0.001935953	0.000432892	0.00011	0.188982237
A2LV5432PV1S39	neutral	zero	6	26	30000	1	1	3	0	2	4	1	3	0.001117723	0.000129064	0.003353031	0.000129064
A2ML40J7NKUQ5D	neutral	zero	4	34	50000	1	1	3	0	2	4	1	3	0.003353031	0.001935953	0.001117723	0.000612202
A2NA2OJT15COZY	neutral	zero	5	30	32000	1	2	3	0	2	4	1	3	0.000612202	0.000612202	0.000790349	0.000186287
A2RDTTBASNV2XF	neutral	zero	7	30	40000	2	1	3	0	3	1	4	2	0.009483414	0.000129064	0.004741707	0.000129064
A2RO8G5CDFPRQ6	neutral	zero	4	20	15000	2	1	1	0	2	4	1	3	1.414213562	0.003353031	0.006705787	0.08247861
A2RZNT7MFPG3MQ	neutral	zero	5	26	92000	2	6	1	0	4	2	3	1	0.000432892	0.000186287	0.00011	0.000186287
A2SGNA2R4Z3UDL	neutral	zero	5	25	35000	1	2	1	0	4	2	3	1	0.004741707	0.004741707	0.000432892	0.000129064
A2TD6LB9994K72	neutral	zero	4	34	47000	1	1	3	0	2	4	1	3	0.001117723	0.000790349	0.001117723	0.08247861
A2U5T9Q7DGNHKF	neutral	zero	5	25	39000	1	4	3	0	2	4	1	3	0.023229526	0.004741707	0.000279431	0.000186287
A2YYF3CH4JMC24	neutral	zero	4	22	15000	1	2	3	0	3	1	4	2	0.003353031	0.00011	0.058321184	0.000790349
A30RHAFIWOP1DL	neutral	zero	4	21	24000	2	6	1	0	1	3	2	4	0.000279431	0.000129064	0.000279431	0.000129064
A30YI01B5CMPKH	neutral	zero	4	25	12000	2	3	3	0	2	4	1	3	0.000612202	0.001117723	0.00011	0.08247861
A312FLJ2N14L5V	neutral	zero	4	18	70000	1	6	1	0	2	4	1	3	0.003353031	0.009483414	0.000612202	0.013411573
A31ZNBW6DVKIS8	neutral	zero	4	23	34248	2	1	3	0	3	1	4	2	0.058321184	0.001117723	0.00011	0.003353031
A333MN4UA8ZLPA	neutral	zero	5	38	105000	1	1	3	0	2	4	1	3	0.000432892	0.000186287	0.00011	0.000790349
A33UH6JW6H9ROD	neutral	zero	4	33	44000	1	1	3	0	2	4	1	3	0.003353031	0.001117723	0.000279431	0.013411573
A38H9FJ0DLPCXR	neutral	zero	7	24	60000	1	1	3	0	3	1	4	2	0.023229526	0.001935953	0.039551962	0.08247861
A3GM27YVNOYZIW	neutral	zero	6	18	25000	1	2	2	0	1	3	2	4	0.001935953	0.00011	0.004741707	0.001117723
A3GSSBEGJ482NM	neutral	zero	5	21	38000	2	6	1	0	3	1	4	2	0.004741707	0.001117723	0.001117723	0.000129064
A3GXBXAFN2VV35	neutral	zero	6	23	55000	1	6	1	0	4	2	3	1	0.00011	0.000129064	0.000129064	0.000129064
A3J0XB896N27X6	neutral	zero	6	40	50000	1	1	3	0	2	4	1	3	0.006705787	0.000790349	0.006705787	0.000790349
A3KSOAD08L2DGK	neutral	zero	3	40	50000	2	3	3	0	1	3	2	4	0.001935953	0.00011	0.001935953	0.00011
A3KUL185XF3MFU	neutral	zero	4	29	25000	2	3	3	0	2	4	1	3	0.000129064	0.000129064	0.001935953	0.000129064
A3L5YV8KM8U1AV	neutral	zero	6	24	45000	1	1	2	0	3	1	4	2	24	0.000129064	0.001117723	0.000129064
A3LCVXMW2COCWD	neutral	zero	4	61	75000	1	1	3	0	3	1	4	2	0.000129064	0.00011	0.058321184	0.000129064
A3MZ9RQJX9T656	neutral	zero	5	35	50000	2	3	3	0	3	1	4	2	0.023229526	0.000790349	0.023229526	0.08247861
A3N7R7P9HP2YB6	neutral	zero	5	46	15000	1	1	1	0	4	2	3	1	0.058321184	0.023229526	6.92820323	0.116642369
A3NDYVCFCYRPT9	neutral	zero	5	34	100000	2	3	3	0	3	1	4	2	0.003353031	0.001935953	0.009483414	0.004741707
A3Q6HFU4M0JSL1	neutral	zero	5	19	50000	1	6	1	0	3	1	4	2	0.004741707	0.003353031	0.039551962	0.000129064
A3RWGA5U2C08RV	neutral	zero	4	49	60000	2	2	3	0	2	4	1	3	0.001935953	0.000129064	0.001935953	0.08247861
A3SHS43QWS8ZAV	neutral	zero	5	20	80000	1	6	1	0	3	1	4	2	0.004741707	0.001935953	6.92820323	0.003353031
A3TVCC3TB1UDQ5	neutral	zero	6	25	30000	2	3	3	0	4	2	3	1	0.003353031	0.000790349	0.006705787	0.004741707
A3UX6ETXQOCG65	neutral	zero	7	28	20000	2	6	1	0	3	1	4	2	0.058321184	0.003353031	0.003353031	0.000612202
A3V6XX4DUQQS59	neutral	zero	4	22	34000	1	6	1	0	1	3	2	4	0.000129064	0.000129064	0.000612202	0.000129064
A3VMP1MVPTIIQO	neutral	zero	5	21	64000	1	6	1	0	4	2	3	1	0.00011	0.000129064	0.001117723	16.97056275
A8YFT7WBW5JCS	neutral	zero	3	37	50000	1	1	3	0	3	1	4	2	0.000790349	0.000186287	0.001117723	0.003353031
A9KJJHT79BXS8	neutral	zero	6	29	60000	1	1	3	0	1	3	2	4	0.000432892	0.00011	0.000432892	0.004741707
AAJIYYRSWPIVI	neutral	zero	4	21	43000	1	6	1	0	1	3	2	4	0.001935953	0.00011	0.003353031	0.08247861
AES4FWKNAHZYJ	neutral	zero	4	21	40000	2	2	2	0	4	2	3	1	0.000612202	0.000129064	0.001117723	0.000186287
AJZUKH9A680W3	neutral	zero	6	28	25000	1	6	1	0	3	1	4	2	0.000790349	0.000432892	0.001935953	0.003353031
AMTKGPN145EF4	neutral	zero	6	26	51000	1	1	3	0	4	2	3	1	0.009483414	0.009483414	0.058321184	0.00011
ANGIVLE5G16LC	neutral	zero	5	40	40000	1	1	3	0	2	4	1	3	0.001935953	0.000432892	0.001117723	0.000790349
AONWUHDAH9MA1	neutral	zero	3	20	30000	1	2	1	0	2	4	1	3	0.00011	0.000129064	0.00011	0.000129064
AOV4U0YLQ2L4X	neutral	zero	6	22	30000	1	6	1	0	4	2	3	1	0.001117723	0.000129064	0.00011	0.000790349
APDJTUITM2N3B	neutral	zero	3	40	40000	1	1	3	0	1	3	2	4	0.000432892	0.000129064	0.000432892	0.000129064
APS0LRCKE76TS	neutral	zero	6	22	10000	2	3	1	0	1	3	2	4	0.001935953	0.004741707	0.000129064	0.039551962
AQ36OBO2GRA00	neutral	zero	5	36	105000	2	3	1	0	3	1	4	2	0.001117723	0.000790349	0.001935953	0.000790349
ARP138XQ6BHVE	neutral	zero	5	20	60000	1	6	1	0	3	1	4	2	0.001935953	0.001935953	0.08247861	0.001935953
ARQ9DY4UL4WJ4	neutral	zero	7	25	2000	2	4	3	0	3	1	4	2	0.009483414	0.000612202	0.006705787	0.001117723
ASS1U4KZZ7UU8	neutral	zero	5	35	42500	2	4	3	0	4	2	3	1	0.00011	0.000129064	0.288675135	0.000129064
ASV3VVYVR8OTZ	neutral	zero	6	27	75000	2	4	3	0	4	2	3	1	0.000790349	0.000432892	0.003353031	0.001935953
AT0COJ1G23ZB0	neutral	zero	7	24	24000	2	6	1	0	3	1	4	2	0.000612202	0.000432892	1.414213562	0.000129064
AT5JPCVBWWOZS	neutral	zero	4	20	21000	2	2	1	0	2	4	1	3	0.001935953	0.001935953	0.000612202	0.003353031
AU22FY21Z38OB	neutral	zero	6	39	65000	1	1	3	0	4	2	3	1	0.001117723	0.000129064	0.001117723	0.000790349
AUN8AE8UCO3MD	neutral	zero	4	20	350000	2	6	1	0	4	2	3	1	0.000279431	0.000129064	0.000129064	0.000186287
AVI7UDWV0Y3W3	neutral	zero	4	25	67000	1	1	3	0	4	2	3	1	0.000432892	0.000612202	0.000612202	0.000129064
AZJEGHE4605S5	neutral	zero	5	23	51000	1	1	3	0	4	2	3	1	0.006705787	0.023229526	0.023229526	0.023229526
AZLBLEDRP6UYM	neutral	zero	5	23	60000	1	1	3	0	3	1	4	2	24	0.001935953	0.039551962	0.001935953
A10UD1YXGLR4TI	positive	zero	5	27	75000	2	6	1	0	1	3	2	4	0.000432892	0.000186287	0.000432892	0.000129064
A157V58P83HHXR	positive	zero	5	27	40000	1	1	3	0	2	4	1	3	0.001117723	9.797958971	0.058321184	0.816496581
A15ESIFDFAE5NH	positive	zero	5	18	150000	1	6	1	0	2	4	1	3	0.003353031	0.000186287	0.001935953	0.000432892
A174SZ1ZDXE01R	positive	zero	6	43	50000	1	4	3	0	3	1	4	2	0.000790349	0.000612202	0.000612202	0.000129064
A195ALXEOWXS4A	positive	zero	5	19	120000	1	6	1	0	3	1	4	2	0.000186287	0.000279431	0.000186287	0.000129064
A1978A5Z6S9ZUV	positive	zero	6	22	100000	1	1	2	0	4	2	3	1	0.001935953	0.000790349	0.006705787	0.003353031
A19F9CLZ0XWBYR	positive	zero	4	19	72000	2	2	3	0	2	4	1	3	0.000612202	0.000612202	0.001935953	0.000186287
A1CA46R2A6TV9W	positive	zero	7	27	9000	2	2	3	0	1	3	2	4	0.006705787	0.08247861	0.001117723	0.039551962
A1EVMQXY3KZRNZ	positive	zero	5	21	80000	1	6	1	0	1	3	2	4	0.004741707	0.004741707	0.188982237	0.004741707
A1FKDB1SJ3YL7A	positive	zero	6	41	93000	2	2	3	0	3	1	4	2	0.000432892	0.000279431	0.003353031	0.000129064
A1GYQLYVSBZ5ES	positive	zero	5	26	50000	2	1	3	0	4	2	3	1	0.003353031	0.000129064	0.058321184	0.000129064
A1JYGNIFHS9TEA	positive	zero	3	24	10000	2	4	3	0	2	4	1	3	0.000432892	0.000129064	0.000612202	0.000129064
A1MHGD46DB5Z7H	positive	zero	6	28	40000	2	3	3	0	3	1	4	2	0.001935953	0.000129064	0.003353031	0.000186287
A1SFZ9BHP4WSAQ	positive	zero	6	24	25000	1	3	3	0	1	3	2	4	0.001935953	0.000186287	0.001935953	0.000186287
A1UYUW8PZTEJLY	positive	zero	3	25	15000	2	1	3	0	1	3	2	4	0.006705787	0.000790349	0.006705787	0.000186287
A1VGIMSMHFQP7F	positive	zero	5	29	83000	1	1	3	0	3	1	4	2	0.006705787	0.000186287	0.039551962	0.023229526
A1VVTOMG4O0TIE	positive	zero	7	23	39000	1	1	3	0	1	3	2	4	0.023229526	0.009483414	0.013411573	0.08247861
A20WD8YXVUQCQX	positive	zero	5	24	80000	1	6	1	0	4	2	3	1	0.000279431	0.000129064	0.00011	0.000186287
A22XK2FSFIAAFG	positive	zero	4	20	24000	1	3	3	0	4	2	3	1	0.000279431	0.000129064	0.00011	0.000129064
A25BFVGQYRBNFK	positive	zero	6	20	22000	1	6	1	0	2	4	1	3	0.001935953	0.003353031	0.006705787	0.000129064
A27R1OWGQUX5ZM	positive	zero	5	25	35000	2	2	3	0	4	2	3	1	0.001935953	0.000129064	0.000612202	0.08247861
A29PB2C8XD8TVG	positive	zero	4	52	42000	1	1	1	0	1	3	2	4	0.001935953	0.08247861	0.001117723	0.006705787
A29YTV04J2SS5G	positive	zero	3	37	50000	1	1	3	0	2	4	1	3	0.006705787	0.000129064	0.001117723	0.000612202
A2APPZDU0VS9LN	positive	zero	5	32	50000	2	1	3	0	2	4	1	3	0.013411573	0.039551962	0.001117723	0.001117723
A2AXWJ3HQ6RFH8	positive	zero	4	27	45000	2	1	3	0	2	4	1	3	0.001117723	24	0.013411573	24
A2B00KY7A0G3FB	positive	zero	6	21	100000	1	1	3	0	4	2	3	1	0.004741707	0.003353031	0.003353031	0.000279431
A2BH9ODGCGJMJQ	positive	zero	5	24	20000	1	2	1	0	3	1	4	2	0.000186287	0.000612202	0.00011	0.000129064
A2BWKYSDNXDFI5	positive	zero	6	33	65000	1	3	3	0	4	2	3	1	0.001935953	0.001935953	0.003353031	0.001935953
A2FJ8CZH0FHJ3S	positive	zero	5	19	30000	2	4	1	0	1	3	2	4	0.023229526	0.116642369	0.023229526	0.023229526
A2FOOH1EVIHX61	positive	zero	4	31	50000	1	1	3	0	3	1	4	2	0.001935953	0.000612202	0.00011	0.000612202
A2H41RJTXE9I90	positive	zero	6	27	30000	1	3	3	0	3	1	4	2	0.004741707	0.000129064	0.023229526	0.001935953
A2HFXS260L426Y	positive	zero	4	18	70000	1	2	1	0	3	1	4	2	0.000612202	0.000612202	0.000186287	0.000129064
A2JG1O35V3HVGF	positive	zero	6	24	70000	1	1	3	0	3	1	4	2	0.003353031	0.000790349	0.006705787	0.08247861
A2KSCZMXU1JNEX	positive	zero	6	37	40000	2	1	3	0	1	3	2	4	0.023229526	0.058321184	0.004741707	0.009483414
A2NVNTNQ6KH6JR	positive	zero	6	24	13000	2	2	3	0	2	4	1	3	0.003353031	0.000790349	0.004741707	0.001935953
A2O56AWDA4YNKR	positive	zero	5	25	65000	1	1	2	0	1	3	2	4	0.003353031	0.003353031	0.003353031	0.004741707
A2V1XEHBSWM53O	positive	zero	5	23	695000	2	3	3	0	4	2	3	1	0.001117723	0.003353031	0.009483414	0.000279431
A2XWXHXSZO690W	positive	zero	5	23	40000	1	2	2	0	1	3	2	4	0.000612202	0.000186287	0.000129064	0.000186287
A2Y0ZGI29KQBTB	positive	zero	6	25	62000	1	2	3	0	2	4	1	3	0.000279431	0.000129064	0.000279431	0.000279431
A2Y831RL41QACN	positive	zero	6	32	70000	1	0	3	0	1	3	2	4	0.003353031	0.003353031	0.003353031	0.003353031
A2YFM1CTH90BFH	positive	zero	2	26	25000	1	3	3	0	4	2	3	1	0.001935953	0.003353031	0.006705787	0.00011
A2YKFDGF4WVI1O	positive	zero	7	26	60000	2	1	3	0	3	1	4	2	0.001935953	0.001117723	0.001935953	0.000790349
A3109B8MZOFHY1	positive	zero	5	23	10000	2	2	3	0	3	1	4	2	0.00011	0.000129064	0.000129064	0.08247861
A32J0WKL5KD8C0	positive	zero	5	33	67000	1	1	3	0	2	4	1	3	0.40824829	0.023229526	0.009483414	16.97056275
A34EHWCN00PHGG	positive	zero	7	28	50000	2	3	3	0	4	2	3	1	0.006705787	0.000790349	0.006705787	0.013411573
A34ZYURWC89L5M	positive	zero	4	23	55000	1	1	2	0	2	4	1	3	0.000432892	0.000432892	0.00011	0.000129064
A37ADCYLCSB5O2	positive	zero	4	26	28500	1	1	2	0	2	4	1	3	0.000432892	0.001117723	0.00011	0.000129064
A37HUPFXQZLO2D	positive	zero	6	24	75000	1	6	1	0	3	1	4	2	0.000279431	0.000129064	0.000279431	0.000129064
A38KTWV9B6PUSY	positive	zero	4	21	90000	1	6	1	0	1	3	2	4	0.001935953	0.00011	0.003353031	0.001935953
A39AUT5EINIT1	positive	zero	6	22	90000	1	6	1	0	3	1	4	2	0.000279431	0.000186287	0.000279431	0.000129064
A3AN2XS8AEDNHV	positive	zero	5	36	68000	1	4	3	0	1	3	2	4	0.000432892	0.00011	0.006705787	0.000129064
A3D1VTLX623K6I	positive	zero	7	53	99000	2	2	3	0	4	2	3	1	0.003353031	0.000790349	0.009483414	0.003353031
A3DKCN0XUVGJ1H	positive	zero	6	32	50000	1	1	1	0	1	3	2	4	0.004741707	0.001935953	0.006705787	0.001117723
A3DQ3KKR2H7IH0	positive	zero	5	23	10000	1	2	2	0	4	2	3	1	1.414213562	0.000129064	0.039551962	0.000129064
A3DU2ZHN459R53	positive	zero	6	29	50000	2	4	3	0	4	2	3	1	0.004741707	0.001117723	0.058321184	0.006705787
A3FO0AK3PG8ZDK	positive	zero	7	29	65000	2	3	1	0	4	2	3	1	0.001117723	0.003353031	0.039551962	0.013411573
A3FRUN0DPOA0BN	positive	zero	5	23	12000	2	4	3	0	1	3	2	4	0.000129064	0.000129064	0.001935953	0.000129064
A3G0H49PFQBXIL	positive	zero	7	34	36000	1	4	3	0	2	4	1	3	0.058321184	0.058321184	0.00011	0.023229526
A3H0XGON3XVK12	positive	zero	6	27	22000	1	4	3	0	1	3	2	4	0.006705787	0.001935953	0.009483414	0.08247861
A3H2LJU7M4K840	positive	zero	6	26	26000	1	1	3	0	2	4	1	3	0.000432892	0.00011	0.000432892	0.00011
A3HDTYUBCT39KS	positive	zero	7	29	7000	1	4	3	0	1	3	2	4	0.000432892	0.000612202	0.000612202	0.000129064
A3I2GU13DSCK6S	positive	zero	5	23	15000	1	6	1	0	3	1	4	2	0.001117723	0.00011	0.00011	0.000129064
A3IYKZ954SLCLL	positive	zero	6	19	250000	1	6	1	0	2	4	1	3	0.006705787	0.003353031	0.023229526	0.003353031
A3JV6801WWVCLP	positive	zero	4	29	55000	1	1	3	0	1	3	2	4	0.006705787	0.009483414	0.000279431	0.000129064
A3LSCTJDK2Y52L	positive	zero	7	28	55000	2	1	3	0	2	4	1	3	0.000279431	0.00011	0.000432892	0.00011
A3NSX46VYD9J49	positive	zero	7	40	75000	2	2	3	0	4	2	3	1	0.001117723	0.000129064	0.00011	0.003353031
A3O81LHBBI8NPK	positive	zero	5	29	5000	2	3	1	0	1	3	2	4	0.006705787	0.000129064	1.414213562	0.08247861
A3UNAQJKJK0HOI	positive	zero	3	20	25000	1	6	1	0	1	3	2	4	0.001117723	0.000432892	0.000790349	0.000790349
A3W4N1Y5BJQSMM	positive	zero	6	30	87000	2	4	3	0	1	3	2	4	0.006705787	0.000129064	0.009483414	0.000790349
A49HPQ9P5AHU4	positive	zero	3	42	75000	1	1	3	0	3	1	4	2	0.001935953	0.003353031	0.003353031	0.013411573
A56E6Z0KH4WGZ	positive	zero	7	28	12000	1	4	3	0	3	1	4	2	0.006705787	0.000186287	0.006705787	0.000186287
A5IG6AWG6W638	positive	zero	7	26	13000	2	2	3	0	4	2	3	1	0.001117723	0.000129064	0.001117723	0.000279431
A69L80R8DMQGB	positive	zero	3	38	35000	1	1	3	0	2	4	1	3	0.023229526	0.013411573	0.013411573	0.013411573
A6MD2MCGRIPZA	positive	zero	4	45	60000	1	1	1	0	2	4	1	3	0.009483414	0.058321184	0.116642369	0.039551962
A9AM532QKOTUI	positive	zero	4	33	43000	2	1	3	0	1	3	2	4	0.001935953	0.00011	0.001935953	0.004741707
A9WOSHNN5EKDE	positive	zero	6	20	90000	1	6	1	0	4	2	3	1	0.00011	0.000129064	0.00011	0.000129064
AARPPFH68G5GP	positive	zero	6	31	30000	1	1	3	0	4	2	3	1	0.000279431	0.000129064	0.000129064	0.000129064
AD317NO9623GZ	positive	zero	5	31	49000	2	4	3	0	4	2	3	1	0.000279431	0.00011	0.00011	0.00011
AD8VVYGP4LRKG	positive	zero	6	18	80000	1	6	1	0	4	2	3	1	0.004741707	0.000612202	24	0.003353031
ADCUZP06L4J49	positive	zero	7	23	65000	1	1	1	0	3	1	4	2	0.004741707	0.001935953	16.97056275	0.188982237
AEZ5O907CDMXS	positive	zero	7	24	15000	2	6	1	0	4	2	3	1	0.000432892	0.000129064	0.000279431	0.000129064
AHXDBK6ZKA7N0	positive	zero	7	26	55000	2	4	3	0	1	3	2	4	0.003353031	0.000129064	0.023229526	0.001935953
AIPK94CUWL45W	positive	zero	4	24	40000	2	6	1	0	3	1	4	2	0.00011	0.000129064	0.00011	0.000129064
AKNGE4XEUT8SF	positive	zero	6	35	90000	2	3	3	0	2	4	1	3	0.00011	0.000129064	0.00011	0.000129064
AMMHCMSVOYFMG	positive	zero	4	19	87000	1	6	1	0	2	4	1	3	0.00011	0.000612202	0.00011	0.000186287
ANW7R2VV3V630	positive	zero	5	33	12000	1	3	3	0	1	3	2	4	0.003353031	0.000432892	0.004741707	0.08247861
AOIT11QP5Z83X	positive	zero	5	20	110000	1	6	1	0	4	2	3	1	0.000279431	0.000129064	0.000279431	0.116642369
AQHMXM5LLEP2N	positive	zero	4	25	55000	1	1	3	0	1	3	2	4	0.001935953	0.000129064	0.001935953	0.000129064
AQR70X1KIOP6B	positive	zero	6	32	19000	1	3	3	0	1	3	2	4	0.013411573	0.004741707	0.006705787	0.001935953
ARNS50KPD3DBC	positive	zero	6	45	28000	2	1	3	0	4	2	3	1	0.023229526	0.000612202	0.000790349	0.001935953
ATXGGF4AIRUAW	positive	zero	4	24	11000	2	1	2	0	2	4	1	3	0.003353031	0.000129064	0.006705787	0.003353031
AUHUSNI94G55G	positive	zero	6	41	49000	2	3	3	0	3	1	4	2	0.000279431	0.000129064	0.000279431	0.000129064
AV2PLR2Q7T546	positive	zero	3	20	5000	2	6	1	0	2	4	1	3	0.003353031	0.000186287	0.000432892	0.000612202
AVM9TGLEWDTXK	positive	zero	4	38	31000	1	1	3	0	1	3	2	4	0.001117723	0.006705787	1.414213562	0.000279431
AXOR2N1EAFVYF	positive	zero	6	29	37000	1	1	3	0	3	1	4	2	0.000279431	0.000129064	0.00011	0.000129064
AY43ZLDMK046R	positive	zero	6	26	22000	2	1	3	0	3	1	4	2	0.000790349	0.000612202	0.058321184	0.003353031
AYYQ5K2K88ZAI	positive	zero	6	26	58000	1	1	3	0	2	4	1	3	0.000790349	0.003353031	0.000279431	0.000129064
